# Supplementary material for: ER stress decreases exosome production through adiponectin/T-cadherin-dependent and -independent pathways
Source: J Biol Chem. 2023 Jul 29;299(9):105114. doi: 10.1016/j.jbc.2023.105114 (PMC10474463; doi:10.1016/j.jbc.2023.105114)
Supplement: Supplemental Tables [file mmc1.xlsx]

## Sheet: Table S1
Gene name	Fold Change	Student's t-test p-value
Xbp1	-14.4668	5.64449e-05
Ms4a15	-10.9091	0.000523468
Areg	-8.77182	2.42248e-08
Ereg	-7.48328	5.30519e-05
LOC103159949	-7.27048	4.23965e-08
LOC107978467	-7.14485	0.0214805
Sumf1	-7.04226	3.08995e-05
LOC103164324	-7.03064	0.0482354
LOC103161215	-6.88998	0.0451512
LOC100772488	-6.03426	0.0330931
LOC103158689	-5.58009	0.0212344
Cpox	-5.56958	5.70242e-05
Il11	-5.51917	9.19858e-05
LOC107977780	-5.32876	0.0220747
LOC113835902	-5.25472	0.000205884
LOC113835934	-5.20967	0.000810679
LOC113830872	-5.05755	2.38131e-06
LOC113837197	-5.04485	0.0249162
LOC100758641	-4.97954	7.52451e-05
Ampd3	-4.85313	0.000306079
LOC113835709	-4.78573	0.000203326
LOC113833361	-4.74208	0.00532937
LOC103163029	-4.73766	0.00425446
LOC113836655	-4.64196	0.00552541
LOC103160221	-4.55809	0.00108276
LOC100773795	-4.3627	0.00120694
LOC113830690	-4.35376	0.037603
Znf740	-4.24914	3.12169e-05
Akr1b8	-4.18277	1.73245e-06
LOC113836182	-4.08089	0.0336653
Abr	-4.02094	2.06736e-05
LOC113838063	-4.01625	0.00787518
Ptgfrn	-3.9969	4.20579e-09
LOC100754646	-3.99239	0.000140065
LOC103159936	-3.97231	0.00422875
Bnip2	-3.94726	5.41574e-06
Mmp10	-3.93154	1.24819e-05
Cxcl13	-3.86765	0.03083
LOC100760951	-3.86693	1.93893e-05
LOC100757772	-3.82122	0.0327642
LOC113836102	-3.80971	0.0351233
LOC113834951	-3.78159	0.0272268
Tomm40l	-3.76371	0.000121739
LOC100766946	-3.75786	0.00219136
LOC100750695	-3.75044	0.00248977
Ccnf	-3.7464	0.000138435
Palm2_2	-3.70555	3.54657e-06
CUNH4orf17	-3.67759	0.00815404
LOC113836372	-3.67562	0.0101431
Zcchc24	-3.62875	6.78282e-05
LOC107979181	-3.623	2.38936e-07
LOC100759880	-3.62294	0.00994209
Znrf2	-3.61804	9.02548e-05
Ubxn2a	-3.61615	1.59375e-05
LOC113835184	-3.61524	0.00412287
Itpripl2	-3.57945	3.44212e-05
Cd27	-3.57581	0.00876541
LOC103160036	-3.56333	0.00342459
LOC100759664	-3.53705	0.0477399
Lsp1	-3.53566	0.0033226
Hmga2	-3.53294	0.000840342
Il17re	-3.51937	0.00156261
Inhbb	-3.51543	6.34163e-05
Scnn1a	-3.51322	0.000204062
Hmga1	-3.50586	1.90847e-05
Fth1	-3.49918	2.74116e-07
LOC103161773	-3.47471	0.00391236
LOC107979512	-3.47265	0.0190196
Hmox1	-3.45991	5.55608e-07
Lpl	-3.44393	2.53689e-05
LOC103163028	-3.44032	0.00947956
LOC103161583	-3.43814	0.000599467
Cmtm6	-3.43714	1.90621e-07
LOC113838848	-3.43638	0.00319617
LOC107978207	-3.43271	0.000409576
Myo1c	-3.36099	9.9068e-08
Nqo1	-3.34551	4.16417e-05
LOC103159852	-3.3415	0.00208844
Ankrd13b	-3.31269	0.0037564
Cdkn2c	-3.30042	0.001237
Tp53inp1	-3.29306	0.0231922
LOC113836497	-3.28678	0.000571449
LOC107978208	-3.27204	0.00328811
LOC113835292	-3.26512	0.0114858
LOC113834286	-3.26489	0.040313
LOC113834293	-3.2613	0.00185671
Lsr	-3.26027	0.00155464
Il33	-3.19403	1.72062e-05
LOC100753467	-3.18035	3.78943e-06
Gdf11	-3.17583	6.94999e-05
Map1a	-3.1702	1.21784e-06
LOC113831608	-3.11971	0.039598
Egr1	-3.10757	8.51435e-07
Zscan29	-3.09395	1.96267e-05
Arpc1b	-3.08839	2.00421e-06
LOC107978832	-3.0801	0.0457678
LOC107977823	-3.05582	0.032089
Kdelc2	-3.05112	2.35761e-06
Map3k2	-3.04062	0.00538105
LOC100754872	-3.03789	1.72445e-05
Kdm7a	-3.02672	9.01654e-05
Unc5a	-3.02474	0.0241649
Kctd18	-3.02314	0.0011884
Slc30a4	-2.99727	2.33712e-06
Dr1	-2.98066	1.542e-05
LOC103163794	-2.98045	0.00973593
Trps1	-2.97877	3.43028e-05
Rgl1	-2.97338	0.00166451
Asgr1	-2.97016	0.0252581
LOC113834817	-2.96395	0.0314239
Col3a1	-2.95123	0.000248532
LOC100771019_2	-2.93802	5.44379e-06
Unc5b	-2.93726	0.00266479
LOC100752010	-2.9314	4.65524e-05
Efhd2	-2.92288	4.36863e-05
LOC113833160	-2.91696	0.00293611
Trim56	-2.90149	0.000125133
Arl9	-2.88541	0.000599306
LOC100754683	-2.88261	0.0211393
LOC100760804	-2.881	0.0038167
Rps2	-2.87353	4.61208e-06
Zfp91	-2.87238	3.25909e-05
LOC113833204	-2.86788	1.35457e-05
Gtf2h1	-2.85958	2.70401e-06
Trmt10a	-2.84582	2.20937e-05
LOC103163734	-2.84443	0.0280147
LOC113835599	-2.83667	0.017392
LOC113830956	-2.8309	0.000724787
Dusp6	-2.8273	0.00027764
Prkacb	-2.81431	0.000189965
Ergic2	-2.79614	4.4077e-05
LOC113833881	-2.79382	0.0261687
LOC103162288	-2.78826	0.00889186
LOC100769471	-2.78238	6.39229e-07
Mtcp1	-2.78228	0.031414
Ptbp3	-2.77511	0.000175313
Fam219b	-2.76299	1.17103e-05
Ankrd13a	-2.7436	3.78967e-05
Ppp1r14b	-2.74278	6.16166e-06
Scn2b	-2.73401	0.0189221
Ccdc117	-2.73372	1.55346e-05
LOC113834880	-2.72846	0.0116649
Wwtr1	-2.71999	0.000129087
LOC100764813	-2.71999	0.00166317
LOC100775082	-2.71522	0.0202947
LOC100760024	-2.70599	0.00150123
LOC113835040	-2.70173	0.00652885
LOC100758506	-2.69826	0.0044198
Cpeb1	-2.69812	5.54757e-07
LOC100770103	-2.69749	0.00292042
Lsm2	-2.68536	0.00210357
LOC113836429	-2.67078	0.00285514
Fam228a	-2.67073	0.000112593
Nppa	-2.62836	0.000276032
LOC107978612	-2.62013	0.0476761
LOC103159590	-2.61022	0.0245924
Ptgs2	-2.60962	6.80231e-06
R3hcc1	-2.60933	4.2576e-05
Zc3h6	-2.60769	2.22497e-05
Bace1	-2.60481	1.21592e-06
Commd6	-2.59746	0.000300993
Pcsk4	-2.59691	0.0313187
Znf569	-2.59488	0.00117509
E2f2	-2.59316	0.00197832
LOC113836998	-2.59214	0.00017809
As3mt	-2.59207	0.0225334
LOC113831021	-2.59121	0.020758
Cdh13	-2.58782	4.66119e-08
LOC113831971	-2.58489	0.0173839
Egr2	-2.57973	0.00150741
Mbnl1	-2.57345	4.69033e-05
LOC113832633	-2.56664	0.0354813
LOC113833124	-2.56119	0.0126534
Tusc2	-2.55988	0.000233683
Ntng2	-2.55592	0.0153039
LOC100752562	-2.55319	0.0232176
Nmt1	-2.54525	2.16693e-06
Smap1	-2.54307	2.97108e-07
Tmem38b	-2.54162	6.18052e-05
Lamp1	-2.5398	3.29447e-06
LOC107977072	-2.53665	0.00401126
LOC113834881	-2.52938	0.0130315
LOC113833609	-2.52763	0.021788
Mtus2	-2.52563	0.00599418
LOC100772956	-2.52481	9.43518e-06
LOC113835067	-2.51883	0.0011413
Ski	-2.51666	2.98262e-06
Egr3	-2.51224	0.0015519
Mapk14	-2.50875	0.00012448
Rgcc	-2.5058	0.0435649
LOC100761756	-2.50542	0.000112375
Hoxc8	-2.49716	7.36114e-05
CUNH11orf95	-2.49032	0.00219805
Pex5	-2.48785	0.000499407
LOC103161538	-2.48409	0.0186712
Esr1	-2.484	0.00030294
LOC103161676	-2.48341	0.0406803
LOC113831191	-2.47834	3.88883e-05
LOC100772563	-2.47806	0.00483852
Nrg2	-2.47784	4.8041e-05
Rnf170	-2.4756	0.00137317
Prdx1	-2.47415	2.737e-05
Nit1	-2.47306	3.61284e-06
Styk1	-2.47248	0.0466234
Plxna1	-2.46586	1.69821e-05
LOC103159777	-2.45807	0.00397443
Sh3pxd2a	-2.45317	1.83564e-05
Fam168b	-2.453	1.06921e-05
LOC113836389	-2.4474	0.000406481
Elp6	-2.44701	0.00150064
Cep85l	-2.43894	2.72863e-05
Akap1	-2.4254	0.000416393
LOC107978576	-2.41474	0.0100606
LOC100774845	-2.40494	0.0245047
Slc25a23	-2.40359	0.000137351
Kcnd2	-2.40093	0.0427766
Il17c	-2.3941	0.000122819
Vasn	-2.39174	7.53841e-05
LOC113833183	-2.39132	0.0474812
LOC100767827_2	-2.38909	1.88565e-05
Uhmk1	-2.38857	2.7033e-05
Lpar1	-2.38792	0.000323663
LOC103163233	-2.38532	0.00921934
LOC107978312	-2.37992	0.000787495
LOC113836469	-2.37926	0.00543802
LOC100769797	-2.37692	0.0492325
LOC103163194	-2.37418	0.00780651
Usp31	-2.37147	1.94053e-05
LOC100768740	-2.37125	0.0415741
Pacsin1	-2.36876	0.00533278
Gucd1	-2.36854	1.40179e-05
Agk	-2.36815	4.71578e-05
Tmem79	-2.36619	0.00641541
LOC100764481	-2.36468	1.2206e-05
Idi1	-2.36386	0.000161757
Pcgf3	-2.36348	5.5652e-05
Prox2	-2.36263	0.00408539
Ier5l	-2.35844	0.000387052
Nyap1	-2.35395	0.00213272
LOC103161938	-2.35119	0.00844539
Rin2	-2.34966	3.83532e-05
Dnajc14	-2.34823	6.95085e-06
Fkbp3	-2.34342	7.02091e-05
LOC113834942	-2.33924	6.55653e-07
Map3k3	-2.33551	2.83694e-07
Rbbp9	-2.33149	0.000100956
Ccdc137_2	-2.33095	4.03921e-06
Hhipl1	-2.32985	4.73885e-05
Aen	-2.32381	5.75506e-05
Tmem41a	-2.32342	0.000120832
LOC113835544	-2.3147	0.00102234
C2cd2	-2.30893	7.23907e-05
Asip	-2.3078	9.39273e-06
LOC100757491	-2.30464	0.0312578
Ackr4	-2.29981	0.0157514
Zc3h18	-2.29895	9.10693e-05
Crebl2	-2.29871	0.0010774
Tgif1	-2.29556	6.46729e-05
Dcun1d3	-2.28975	0.000206642
Pgd	-2.28964	1.86498e-05
Tspan16	-2.28793	0.00911147
LOC113832856	-2.28614	0.0138269
Rassf8	-2.28289	0.000151538
Dedd	-2.27958	0.000935348
Dusp4	-2.27842	3.96808e-06
LOC113834998	-2.27723	0.00871172
Tgfbr2	-2.27614	9.34925e-07
Tada2b	-2.27602	0.000616496
Ralbp1	-2.27581	1.20891e-06
Cdkn1a	-2.26707	1.59247e-05
LOC103158817	-2.26192	0.0132334
M6pr	-2.25811	3.5003e-05
LOC113835204	-2.25803	0.000178763
Dennd4b	-2.25378	0.00111832
Prr11	-2.2507	0.000322173
LOC113836306	-2.24695	0.00214294
Ier3	-2.24506	0.000379213
LOC103164358	-2.24312	0.02454
Arhgap22	-2.23657	6.42299e-05
LOC100755074	-2.23056	5.0125e-05
LOC113836537	-2.23042	0.0225202
LOC100773300_2	-2.2284	1.83979e-05
Ift57_2	-2.22799	0.0014572
Spp1	-2.22794	0.000946634
Fbxl19	-2.22792	2.38841e-05
Ctnna3	-2.22589	0.00699518
Exd2	-2.2215	1.27483e-05
Ralgapa2	-2.21878	5.97304e-05
Sptbn4	-2.21859	0.00264897
Etv3	-2.21776	0.000784089
LOC103162820	-2.21516	0.00133057
Lfng	-2.21434	0.00403524
Thumpd1	-2.21374	1.87947e-05
LOC113830703	-2.2133	0.00117421
LOC113835642	-2.21326	0.00931406
LOC113835286	-2.20028	0.0407437
Vrtn	-2.19769	0.004537
Gclm	-2.19557	1.33888e-06
Socs7	-2.19282	2.50207e-05
LOC100759732	-2.19118	0.00425635
LOC100759667	-2.18966	4.91614e-05
Ets2	-2.18417	6.29632e-05
Ssrp1	-2.1823	4.37563e-07
Eid3	-2.17142	0.000184164
LOC113835034	-2.16478	0.0243299
Phpt1	-2.16016	1.74173e-05
Pgrmc2	-2.15807	0.00029844
LOC113837393	-2.15633	0.00311756
S100a6	-2.15561	3.53761e-06
Lnpep	-2.15277	0.00238297
LOC113837582	-2.14787	3.41416e-07
LOC113836383	-2.14543	0.0180063
Cmah	-2.14471	0.00485349
LOC107979389	-2.14455	0.0334543
Ap1s1	-2.14374	1.01421e-05
LOC113834936	-2.1437	3.17211e-07
Psd3	-2.13948	5.88653e-05
Plxna2	-2.13804	3.93446e-05
LOC113837488	-2.13782	0.000419971
LOC113835283	-2.13741	0.000135367
Pole4	-2.13227	0.00189445
Fam168a	-2.12947	6.25613e-05
Letmd1	-2.12897	0.000157477
Nkiras1	-2.12522	0.00475821
Srfbp1	-2.12426	0.00100153
Klf3	-2.12316	1.83936e-05
Fam43a	-2.1222	0.0366547
Hs6st3	-2.11956	3.1186e-05
Nppb	-2.11896	0.000306074
Snx13	-2.11766	5.38574e-05
Atf6	-2.11661	1.0271e-05
LOC103164145	-2.11553	0.0318989
LOC100768260	-2.11388	3.73532e-05
LOC113834824	-2.11196	0.013157
Myo10	-2.11103	1.05791e-05
Glrx5	-2.10633	9.92316e-07
LOC100770839	-2.10145	9.46586e-05
Tulp4_2	-2.10073	7.11131e-06
LOC100766444	-2.09955	0.0260258
LOC103159266	-2.0994	3.04474e-06
Trnt1	-2.09879	0.000602521
Cacna2d1	-2.09831	0.000510497
LOC107977215	-2.09717	0.000638496
Tmprss11f	-2.09661	0.0156974
Tfap2a	-2.09606	2.31239e-05
Slc7a11	-2.09287	0.000727924
Usp45	-2.09262	6.06519e-05
Col8a1	-2.08959	9.35208e-07
Ppp1r15b	-2.08848	0.000119533
Snrpd1	-2.08359	5.4072e-05
Sema3a	-2.08315	0.000214631
Pparg	-2.08232	3.38156e-05
Elk4	-2.07575	0.000934109
Zfand6	-2.07389	3.11402e-05
LOC113834174	-2.07295	0.020062
LOC113832337	-2.07052	0.0410905
LOC113837827	-2.06839	0.0498681
LOC113836100	-2.06629	0.00489064
LOC113837367	-2.06402	0.0219909
Mrpl48	-2.0632	5.57616e-06
LOC103160324	-2.06317	0.000593653
Gabarapl1	-2.06237	3.36252e-05
LOC103164239	-2.05766	0.0249186
LOC100751767	-2.05314	0.000881461
LOC103161922	-2.05314	0.0217419
LOC113831744	-2.05063	0.029671
Sinhcaf	-2.04966	0.000260555
LOC103162784	-2.04793	0.000842065
Dcun1d5	-2.04497	0.00021828
Aebp2	-2.04347	9.80996e-05
Wbp4	-2.041	2.1236e-05
LOC103160429	-2.04051	0.00400145
LOC107978280	-2.03765	0.0302216
LOC100764401	-2.03436	0.00899312
LOC113833598	-2.03407	0.00440241
Foxf1	-2.03042	1.00808e-05
Klc1	-2.03032	2.632e-07
Med13	-2.02991	0.000437022
Msl1	-2.02881	6.03576e-05
Ebf2	-2.02825	6.01734e-06
Adal	-2.02586	7.81271e-05
LOC107978675	-2.02573	0.000130077
Slc39a11	-2.02544	2.88075e-06
Nipsnap2	-2.02523	7.84375e-05
Stard7	-2.02451	2.30194e-05
Fcho2	-2.0241	0.00126692
Tbc1d16	-2.02381	0.00026755
Gss	-2.02339	1.27932e-06
Fdx1	-2.02248	0.000416382
Gpbp1l1	-2.02191	5.69935e-06
Rfc1	-2.02126	3.14279e-06
Map1lc3b	-2.0191	5.78969e-06
S100a10	-2.01849	0.00028058
Sqstm1	-2.01794	0.000151331
LOC113835883	-2.01473	0.000449982
Ell2	-2.01321	1.29732e-05
Gstp1	-2.00916	7.62606e-06
C7H17orf75	-2.00889	0.0112987
Mettl9	-2.00824	7.89424e-05
LOC107977194_2	-2.0058	0.0158627
Fam129b	-2.00509	8.32582e-06
LOC113835186	-2.00414	0.0212552
LOC113836699	-2.0026	0.0238561
Znf558	2.00129	0.00761199
Plac1	2.00315	0.0331831
Fmo5	2.00366	0.00100159
Tlr3	2.0044	0.0178992
Cc2d1a	2.00521	9.84437e-06
LOC103161223	2.00647	0.00937051
Pyroxd2	2.00833	0.0145126
Bscl2	2.00934	0.000122676
Scn1a	2.00996	0.00294325
Mcc	2.01219	0.000730304
Micall2	2.01361	0.0047524
Tamm41	2.01382	6.31261e-06
Nxnl1	2.0142	0.00815484
Dnajc6	2.01763	0.00884726
Col7a1	2.01773	0.000555636
Tspan12	2.01909	0.0040984
Flvcr2	2.01964	0.00111525
Ttll7	2.01995	0.00807235
Napsa	2.02121	0.0188864
LOC113833743	2.02132	0.034779
LOC100758294	2.02346	0.0181212
Smad7	2.02413	0.00997961
Pex26	2.02504	0.000102222
Srd5a1	2.02656	0.00277142
Tex26	2.02775	0.0181995
Kifc2	2.03133	0.0411244
LOC100751202	2.0321	0.00437538
Atp13a2	2.03442	0.000638556
Cpt1a_2	2.03591	3.89613e-05
Ankmy1	2.03677	0.0471607
Tpm1	2.03693	1.68083e-05
Plekhh1	2.03917	0.00489717
Lurap1l	2.04031	0.0129983
Dmtn	2.04273	0.000658281
Tmem67	2.04577	0.00129714
Pxdn	2.04612	3.14335e-05
LOC103163338	2.048	0.00332367
Kiaa1549	2.04888	1.38822e-05
Rnf130	2.04905	0.000158932
Capn11	2.04928	0.038255
Arl6	2.05024	0.00834111
Rnf4	2.0533	1.57053e-06
Speg_2	2.05391	0.00189319
Ttc21a	2.05546	0.00178998
Atp6v1d	2.05909	7.04401e-05
Uba7	2.06385	0.00208749
Ptpn13_2	2.06453	0.00123291
Bnipl	2.0659	0.00529327
LOC103163433	2.06739	0.0103889
Cep128	2.06742	0.00248284
Mid2	2.06892	5.75176e-05
Pgap1	2.06955	0.00507153
Cped1	2.0702	0.000341467
Loxl4	2.07242	9.45427e-08
Tmc8	2.07527	0.000541533
Nim1k	2.0775	0.00367629
Retsat	2.08027	0.0068636
Sgsm2	2.08216	0.00177573
Ext2	2.08252	4.13727e-05
Scn4a	2.08343	0.0334002
Ptpru	2.08467	0.0159202
Slc39a5	2.08621	0.010472
Rapgef2	2.09041	0.000389629
LOC100774651	2.09539	0.0173171
Ccn5	2.09759	0.0273398
Asb13	2.09914	0.000776002
Tmem8a	2.10098	0.000359797
Rapgef2_2	2.10411	0.000128107
Ebf4	2.1054	0.000346091
Rac2	2.10685	0.0150619
Mcf2l	2.10861	0.00735349
LOC113836790	2.10954	0.0484798
LOC113830700	2.11025	0.0214495
Leprot	2.11426	1.64881e-06
Iqgap2	2.11826	0.000195354
Tuba1a	2.11837	4.17929e-05
Cdh9	2.12134	0.0442215
Dhcr24	2.12237	0.000400841
Nptxr	2.12283	9.73984e-05
Tecpr1	2.12284	1.11694e-05
Mid1	2.12402	0.00626466
Ing3	2.12505	9.07917e-05
Ptprq_2	2.1279	0.00229139
LOC103161741	2.12933	0.0259073
LOC100765869	2.13167	0.0051108
LOC100773433	2.13315	0.0065202
Pkib	2.13561	0.00940782
CUNH20orf204	2.13602	0.00776375
Tmem14a	2.13735	0.000223855
LOC100774747_2	2.14758	0.000237752
LOC103163126_2	2.14985	0.0464601
Duox1	2.15027	0.00172243
LOC100752166	2.15098	0.00485634
Depdc7	2.15187	0.00801832
LOC113837502	2.15333	0.0018433
Fam20c	2.15682	0.0108426
LOC103163430	2.15835	0.00222874
Reck	2.16179	2.34913e-05
Lsm14b	2.16426	6.84409e-05
LOC100755841	2.16502	0.000568889
Shisa4	2.16908	0.00761385
Pqlc3	2.17004	1.27442e-05
LOC103162142	2.17728	0.017168
Ackr3	2.18129	0.00613899
LOC113836499	2.183	0.0302411
LOC113834336	2.18322	0.0274339
Rnd1	2.18811	0.0248757
Il1rl1	2.19316	0.00283241
Megf11	2.19692	0.0205301
Mylk2	2.19855	0.00547447
Ust	2.20147	2.82757e-06
Eif2ak2_2	2.20687	0.0458777
Il7	2.20748	0.00170127
Gmpr	2.21046	0.00780232
Esr2	2.21161	0.000755321
Galnt7	2.2118	2.58589e-05
Igdcc4	2.21209	2.60162e-05
Hgf	2.21231	0.00150227
Dnase1l3	2.21262	0.000487433
LOC100770821	2.2131	0.0258517
Ascl2	2.21527	0.0024197
Thsd7a	2.21823	0.0102869
S1pr2	2.21971	0.00018824
Mmp28	2.22004	0.00100118
Tdrd5	2.22129	0.00815898
Nt5dc1	2.22352	5.47088e-05
Fam234b	2.23057	0.00287597
Ptger4	2.23253	0.00436309
Itm2b	2.23525	1.34298e-06
Ablim2	2.2381	0.00170952
Tnfrsf25	2.23849	0.0134405
Map4k1	2.23986	0.0437602
Syn3	2.24178	0.0300637
Ankrd1	2.24517	0.000756804
LOC103162380	2.24576	0.0381438
Prdm9	2.24768	0.0263984
LOC107977801	2.25	0.0253554
Dzip1	2.2518	0.000704459
Eya1	2.25608	0.00413762
Lhx6	2.25915	0.00176391
Coq8a	2.26604	0.0259367
Gk5	2.2687	0.00536319
Vnn1	2.27257	0.000133833
Zfp69	2.27295	0.000339933
Fam189a2	2.27876	0.00368807
LOC103161803	2.28232	0.00198225
Gata3	2.2839	5.59122e-05
Dusp1	2.28709	0.00056113
G6pc3	2.28732	1.25582e-05
Map9	2.29048	0.00649475
LOC103162247	2.29251	0.0298858
LOC113838168	2.29579	0.0365745
Pde4b	2.29782	4.31483e-05
Afmid	2.29882	0.00255661
Vill	2.30327	0.000348208
Dpy19l3	2.30578	0.00252011
LOC107979962	2.30627	0.0236398
Wasf1	2.30838	0.002122
Fzd4	2.31109	5.60695e-05
Ttc38	2.31393	0.00436645
Mblac2	2.31615	0.00150955
LOC103160057	2.31811	0.00955877
C5ar2	2.32038	0.0353622
Hivep1	2.32303	2.07551e-05
Polr2m	2.32894	1.84347e-06
Lzts3	2.3318	0.000819432
Nmnat2	2.33204	0.00117705
LOC103161859	2.33322	0.0364152
Sdc2	2.33593	0.0104988
Dtnb	2.33835	0.00023542
Prex1	2.34001	0.00161731
LOC107978033	2.34156	0.00571463
Slc44a3	2.34558	0.00193638
Lca5	2.34597	0.00260648
Garem2	2.34638	0.0384854
Lmo2	2.34661	0.0167843
CUNH6orf15	2.34955	0.0222778
LOC100758620	2.35	0.0130883
Tlx1	2.35344	0.0092239
Fam219a	2.35509	0.00113467
Cacna1b_2	2.35546	0.00130006
LOC100774594	2.35649	0.0282432
Fam151a	2.35732	0.0186911
Slc25a45	2.36058	0.00189535
Spats1	2.36455	0.00197327
LOC100752763	2.36501	0.00252485
Btbd19	2.36838	7.39516e-05
LOC113836177	2.36992	0.00352738
Tm7sf2	2.37124	0.00312321
Pcyt1b	2.37705	0.0118714
LOC100763954	2.37742	0.00087531
Gltp	2.3778	1.56767e-05
Mmd	2.37853	0.00393933
Slc22a18_2	2.38065	0.00157294
Casq1	2.38263	0.000262836
LOC113831442	2.38276	0.00486338
Tm4sf1	2.38988	0.00160595
Tnnt2	2.39295	0.00619342
LOC100753172	2.39461	0.0118215
Slc23a3	2.39552	0.00299984
LOC100767530	2.39805	0.0273235
Npl	2.41159	0.00260637
Alpk1	2.422	0.00367723
Ap1g2	2.42456	6.55386e-05
LOC100769666	2.42905	0.000712389
Btn1a1	2.43399	0.0313722
Osbpl10	2.43602	0.00251167
LOC107978528	2.44687	0.0263669
Rtn4rl1	2.44984	0.000817154
Foxa1	2.4515	0.00761778
LOC100766671	2.45727	0.00100828
Izumo4	2.46114	0.0354583
Xdh	2.46402	0.000126641
Ssc5d	2.46684	0.00247256
Rab7b	2.47811	1.02931e-05
Spry1	2.47957	0.0110115
CUNH11orf54	2.48046	0.0431637
Rasl11a	2.49583	0.00359619
Eva1a	2.50839	0.0438245
LOC100769831	2.51987	0.0115944
LOC113837503	2.52213	0.0234512
LOC100772312	2.53146	0.00686587
LOC100774155_2	2.53146	0.00680985
LOC100751053	2.53204	0.000450028
C4a	2.53324	0.00303215
2022-09-03	2.53453	1.15699e-05
LOC103159899	2.53541	0.0122907
St14	2.54019	1.72466e-05
Il1rl2	2.54482	0.0158901
Sez6	2.5455	0.00557454
Pde6g	2.54892	0.00860572
Tmem106a	2.54957	0.00162782
Cpne2	2.55059	0.00189585
B3glct	2.55081	0.000553899
Mrln	2.55708	0.00369712
Slc22a15	2.55754	0.000743004
Lactb	2.55778	0.000206714
LOC113834384	2.56046	0.00092435
LOC113832003	2.56146	0.00740095
LOC113837149	2.56745	0.000690963
Fscn1	2.57289	0.00721973
Epcam	2.57342	0.000353282
Plekhg4	2.57907	0.00469528
Frmd4b	2.58803	8.96652e-05
Col27a1	2.59205	0.0172605
Tnfaip3	2.59301	6.80084e-05
LOC100760309	2.59776	0.00132198
Cst6	2.60216	0.0466304
LOC100760318	2.60361	0.0177827
LOC113833607	2.60435	0.0350991
LOC107978535	2.60539	0.00994113
LOC113832100	2.60941	0.00627529
Slc43a2	2.61304	0.000955689
LOC113833794	2.62525	0.00397593
Antxr1	2.62648	0.000442034
Krt80	2.63305	0.00863278
Kat2b	2.65419	3.79798e-05
Selplg	2.66964	0.0057733
Nrg1	2.67214	0.021351
Neb_4	2.67249	0.00130504
Lcp1	2.67481	0.000635373
LOC103160729	2.68802	0.0256012
LOC113837455	2.69843	0.00773308
Cntn2	2.7039	0.00198283
Vstm2l	2.71366	0.0127787
LOC103163172	2.71723	0.0195109
Add2	2.72117	0.00102047
LOC103164086	2.72288	0.0251714
Dqx1	2.72437	0.00251138
LOC113830856	2.73401	0.00432988
F3	2.7361	0.00138583
LOC107979255	2.73715	5.08318e-06
Nox1	2.7448	0.00776009
Minar1	2.74501	0.000200772
LOC100765246	2.74652	0.0159446
Gpr176	2.75042	0.00033674
Il18	2.75378	0.00313841
Sh3bgrl2	2.75961	0.000617597
LOC103161159	2.76552	0.0474961
LOC103162439	2.76589	0.0153224
Arhgef39	2.77065	0.00717942
LOC103158797	2.77282	0.00179317
Gpx3	2.77741	0.0409132
Gpd1l	2.77776	7.80463e-05
Ccdc154	2.78238	0.025469
Tgfbr3l	2.78349	0.0299402
Adgrb2	2.78702	0.0151997
Ccdc62	2.78724	5.128e-05
LOC113834413	2.78867	0.00686694
Asb5	2.79477	0.00111021
St8sia6	2.79708	0.0011788
LOC107978260	2.82256	0.00026178
Prickle1	2.83004	0.029271
Gnal	2.83597	0.00436449
Kdm6b_2	2.8374	0.0128215
Vcam1	2.85239	0.0166396
Pianp	2.85368	0.0204957
LOC100759746	2.86606	0.00721675
Stau2_2	2.89076	0.00546379
Deup1	2.89711	0.0211561
Adgrd1	2.89765	0.000253481
Cdh1	2.90172	0.0163177
Mprip	2.91489	7.2496e-06
Gpr174	2.9275	0.0149246
Dclk1	2.93694	0.000847686
Lrrn3	2.9467	0.0361461
LOC100772386	2.97629	0.00234365
Rab27b	2.98038	0.000771098
C3ar1	2.98476	0.000456884
LOC103159501	2.99134	0.00668846
Hr	2.9915	0.00969099
LOC103160142	2.99733	0.000311252
LOC107978125	3.01139	0.0249209
LOC103160595	3.01383	0.0112465
LOC100757974	3.02206	0.000392552
LOC113831118	3.02498	0.0128205
Ifi30	3.02663	3.74609e-05
Tnfsf4	3.02782	0.00781745
Rhbdl1	3.04099	0.0252213
Prom2	3.04366	0.0144714
Tal2	3.04653	0.00836573
Rac3	3.05058	0.000228122
Ripor3	3.05176	0.0039838
LOC103163432	3.06639	0.0364523
LOC113832984	3.06734	0.0165878
Ror1	3.0739	0.00296548
LOC103163978	3.08204	0.024413
Extl2	3.08313	0.000181307
Pik3ap1	3.0852	0.0123767
LOC100768899	3.09085	0.0483366
Dzank1	3.09692	0.0181021
Plekha6	3.09816	0.0120944
Slc37a1	3.10992	0.0173862
Pi16	3.11796	0.0118366
Enpp1	3.12506	0.00405751
LOC107979159	3.12879	0.0161165
Tent5a	3.14142	0.000201363
P2rx7	3.15213	0.0114295
Chpt1	3.17226	6.56503e-05
LOC107977578	3.17698	0.0107985
Bik	3.21556	0.000114493
Tfpi	3.21866	2.76735e-05
Cda	3.21947	0.0028658
Tusc3	3.24231	7.87872e-05
LOC103163596	3.24258	0.00117256
LOC113835527	3.24454	0.0176333
Spink8	3.24518	0.0191462
Phgr1	3.24833	0.000341003
Ccdc81	3.28414	0.0111208
Agtr2	3.2983	0.0204789
Cpm	3.31945	0.0113106
Nxpe3	3.32074	0.00303172
Notum	3.32352	6.5315e-05
LOC103158697	3.32985	6.95852e-05
Scgb1c1	3.33056	0.00122032
Adck1	3.3335	0.00432814
Icam1	3.34496	1.19079e-06
LOC103163348	3.34982	0.000539204
Sgip1	3.35133	0.00733545
LOC113836627	3.35597	0.000966473
Dnai2	3.35622	0.00197448
LOC103160555	3.35743	0.0217308
Hyal3	3.38994	0.00643813
LOC100761404	3.39525	0.00520307
LOC100758638	3.4036	0.0063929
Prnd	3.40367	0.0287061
Slc6a17_2	3.41009	0.0413458
LOC113836628	3.43785	0.000117976
LOC100752724	3.45746	0.00452365
2022-09-12	3.47639	0.00961441
LOC107980184	3.47876	4.31031e-06
LOC103161904	3.48264	0.000298865
Dcn	3.49135	6.0749e-06
LOC107980068	3.4929	0.00515287
Clba1	3.53179	0.00559378
P2rx5	3.53634	0.00469603
LOC100757967	3.53659	0.000638759
Plat	3.54895	1.5821e-05
Des	3.5634	0.00493965
Inpp5d	3.57614	0.000652766
LOC113834064	3.61648	0.0308181
LOC103160844	3.61706	0.0260629
Tnfrsf4	3.62429	0.004109
LOC103159251	3.6313	0.00571669
Pkia	3.63712	0.000113736
Lad1	3.63858	0.0214888
Cpt1c	3.66832	2.16026e-05
LOC100757562	3.68398	0.00106145
Plau	3.70873	0.00038432
Tnfrsf9	3.71529	0.000242627
Actn3	3.79364	4.6695e-06
Dmrt1_2	3.80724	0.00864755
LOC113835053	3.80757	0.0123788
Pld1_2	3.82757	0.00332049
Tmem108	3.85517	0.000661992
Sh3tc1	3.91831	0.000413555
Pcp4l1	3.94744	0.0168686
Tlr1	3.97728	0.00697071
Tnnc2	3.98432	0.0142328
Klhl3	4.05398	0.00015707
Lrrtm1	4.05854	0.0015868
Ak8	4.10938	0.000656092
Rap1gap	4.21793	0.00435543
Cd47	4.38796	1.0263e-05
LOC103161027	4.40131	0.000537698
Edn1	4.41073	0.00152372
LOC107977566	4.42407	0.000430613
Actc1	4.47184	0.0198799
Tnfsf15	4.47223	4.61262e-05
Sucnr1	4.51021	0.00245634
Drc7	4.63858	0.00838467
Hmgcs2	4.663	0.00286785
LOC100761082	4.66851	0.00103841
LOC113832798	4.77666	0.000369531
P2ry1	4.78169	0.00330585
LOC103161640	4.84189	0.000608026
LOC100757060	4.8425	0.0191136
Gab3_2	4.92371	0.0250857
Sds	4.93158	0.00435943
LOC113837453	5.08432	0.0108672
Znf385b	5.12623	7.1006e-05
Cd80	5.31781	0.00346531
Tigit	5.32542	0.00924642
LOC103162503	5.38594	0.000386379
LOC113831175	5.45753	0.0102221
Lama3	5.53448	0.000554377
Fam71f2	5.57707	0.000133477
Angptl4	5.66867	0.000917901
Ggt1	5.68838	0.00031587
LOC103160097	5.92709	3.04824e-05
LOC100763261	6.08858	0.0319525
LOC100772101	6.23049	0.0115804
Pkp1	6.26831	9.0467e-05
Ell3	6.29982	0.0254778
LOC103164600	6.42637	0.0466737
LOC107978229	6.51706	0.0029519
Col12a1_2	6.86005	5.51428e-05
Mamdc2_2	6.95356	3.88474e-05
LOC103160317	7.13839	0.000811367
LOC113830655	7.18389	0.000722319
LOC103159534	7.19788	0.000127673
Tlr2	7.32738	0.00539187
Tspan33	7.38841	9.47048e-05
LOC113831282	7.41201	0.00288758
LOC113836402	7.45424	2.39032e-06
LOC103160634	7.71517	1.95667e-05
LOC100762336	8.46063	0.0183511
Rdh8	8.49712	2.88675e-05
Pglyrp2	8.72252	0.000731426
LOC113834154	8.88405	0.0166996
Ptx3	10.1759	0.015005
Sytl2	10.7719	0.00045628
LOC103159255	11.6826	0.000175846
Cxcl10	12.8181	0.00255394
LOC100763833	13.789	0.00028518
Prcd	19.8038	6.07024e-07
LOC113836665	190.784	0.000200399

## Sheet: TableS2
Gene name	Gene title	RIDD	Accession number (mus musculus)	Fold Change by XBP1 silencing	Student's t-test p-value	Reference	Reference (author)	Reference (title)	Remarks
Cdh13	T-cadherin	〇	NM_019707.5	-2.58782	4.66119e-08	JCI Insight. 2018;3(8):e99680.	Yoshinari Obata	Adiponectin/T-cadherin system enhances exosome biogenesis and decreases cellular ceramides by exosomal release
Rab7	Rab7	×	NM_001293652.1	1.63742	2.63999e-06	Aging (Albany NY). 2020 Jun 4;12(11):10427-10440.	Chengming Sun	LncRNA PVT1 promotes exosome secretion through YKT6, RAB7, and VAMP3 in pancreatic cancer
Lamp1	lysosomal associated membrane protein 1	〇	NM_001317353.1	-2.5398	3.29447e-06	Hepatology. 2019 Dec;70(6):2123-2141.	Mrigya Babuta	Dysregulated Autophagy and Lysosome Function Are Linked to Exosome Production by Micro-RNA 155 in Alcoholic Liver Disease	Knockdownで増加
Cd81	-	〇	NM_133655.2	1.62755	1.15512e-05	Oncogene volume 36, pages4692–4705 (2017)	Y Chen	Aberrant low expression of p85α in stromal fibroblasts promotes breast cancer cell metastasis through exosome-mediated paracrine Wnt10b
Sdc4	Syndecan 4	〇	NM_011521.2	-1.65038	1.4075e-05	Cell Research volume 25, pages412–428 (2015)	Bart Roucourt	Heparanase activates the syndecan-syntenin-ALIX exosome pathway	Sdc1とともにKnockdownでexo減
Hsp90aa1	HSP90	×	NM_010480.5	1.09039	2.19569e-05	Mol Cell. 2018 Sep 6;71(5):689-702.e9.	ElsaLauwers	Hsp90 Mediates Membrane Deformation and Exosome Release
Hsp90ab1	HSP90	×	NM_008302.3	1.19682	3.74514e-05	Mol Cell. 2018 Sep 6;71(5):689-702.e9.	ElsaLauwers	Hsp90 Mediates Membrane Deformation and Exosome Release
Anxa1	Annexin A1	×	NM_010730.2	1.48653	4.3584e-05	Eur J Cancer. 2018 Oct;102:52-68.	N.Raulf	Annexin A1 regulates EGFR activity and alters EGFR-containing tumour-derived exosomes in head and neck cancers
Snf8	SNF8 subunit of ESCRT-II	〇	NM_001356362.1	-1.31265	0.000428212	Molecular Cancer volume 21, Article number: 46 (2022)	Chaoyi Chen	Tumor-suppressive circRHOBTB3 is excreted out of cells via exosome to sustain colorectal cancer cell fitness
Sgms2	sphingomyelin synthase 2 (SMS2)	×	NM_001379582.1	1.41945	0.00054424	J Biol Chem. 2012 Mar 30;287(14):10977-89.	Kohei Yuyama	Sphingolipid-modulated Exosome Secretion Promotes Clearance of Amyloid- by Microglia	Knockdownで増加
Cd63	-	〇	NM_001042580.1	-1.3527	0.00062822	Acta Neuropathologica Communications volume 5, Article number: 65 (2017)	Sébastien A. Gauthier	Enhanced exosome secretion in Down syndrome brain - a protective mechanism to alleviate neuronal endosomal abnormalities
Vta1	vesicle (multivesicular body) trafficking 1	×	NM_025418.3	1.23176	0.000637513	J Cell Sci . 2013 Dec 15;126(Pt 24):5553-65.	Marina Colombo	Analysis of ESCRT functions in exosome biogenesis, composition and secretion highlights the heterogeneity of extracellular vesicles	Knockdownで増加
Rab27b	RAB27B	×	NM_001082553.2	2.98038	0.000771098	Acta Pharmacologica Sinica volume 39, pages569–578 (2018)	Xiao-fen Ruan	Suxiao Jiuxin pill promotes exosome secretion from mouse cardiac mesenchymal stem cells in vitro	SJPによるexo増をキャンセル、別論文では有意差ない程度にexo減
Cd9	-	〇	NM_007657.4	1.14858	0.00133269	J Cell Biol (2010) 190 (6): 1079–1091.	Arthit Chairoungdua	Exosome release of β-catenin: a novel mechanism that antagonizes Wnt signaling
Lamp2	lysosomal associated membrane protein 2	〇	NM_001017959.2	1.29427	0.00245107	Hepatology. 2019 Dec;70(6):2123-2141.	Mrigya Babuta	Dysregulated Autophagy and Lysosome Function Are Linked to Exosome Production by Micro-RNA 155 in Alcoholic Liver Disease	Knockdownで増加
Rab2a	RAB2	×	NM_001411827.1	1.41796	0.00320685	Nature Cell Biology volume 12, pages19–30 (2010)	Matias Ostrowski	Rab27a and Rab27b control different steps of the exosome secretion pathway
Sdc1	Syndecan 1	×	NM_011519.2	1.2228	0.00341862	Cell Research volume 25, pages412–428 (2015)	Bart Roucourt	Heparanase activates the syndecan-syntenin-ALIX exosome pathway	Sdc4とともにKnockdownでexo減
Smpd3	nSMase2 (sphingomyelin phosphodiesterase 3, neutral)	×	NM_021491.4	-1.12936	0.0086863	Nature Cell Biology volume 22, pages187–199 (2020)	Andrew M. Leidal	The LC3-conjugation machinery specifies the loading of RNA-binding proteins into extracellular vesicles
Vps4b	vacuolar protein sorting 4B	×	NM_009190.2	1.23087	0.00955148	J Cell Sci . 2013 Dec 15;126(Pt 24):5553-65.	Marina Colombo	Analysis of ESCRT functions in exosome biogenesis, composition and secretion highlights the heterogeneity of extracellular vesicles	Knockdownで増加
Hspa8	Hsc70; Hsc71; Hsc73; Hsp73; Hspa10; 2410008N15Rik	×	NM_001364480.1	-1.0476	0.0106021	Proc Natl Acad Sci U S A. 2015 May 12;112(19):E2497-506.	Toshihide Takeuchi	Intercellular chaperone transmission via exosomes contributes to maintenance of protein homeostasis at the organismal level	Knockdownでexosomal HSP40減るがexosomal Alix減らず
Rab27a	RAB27a	×	NM_001301230.1	1.69163	0.0130388	Nature Cell Biology volume 12, pages19–30 (2010)	Matias Ostrowski	Rab27a and Rab27b control different steps of the exosome secretion pathway
Becn1	Beclin1	×	NM_001359819.1	1.15436	0.0203912	J Virol. 2015 Nov 18;90(3):1387-96.	Shubham Shrivastava	Knockdown of Autophagy Inhibits Infectious Hepatitis C Virus Release by the Exosomal Pathway
Ulk1	ULK1	×	NM_001347394.1	-1.25076	0.0255719	Nature. 2020 Mar;579(7798):260-264.	Matthew D. Keller	Decoy exosomes provide protection against bacterial toxins
Rab5a	Rab5a	×	NM_025887.4	-1.12595	0.0314092	Nature Cell Biology volume 12, pages19–30 (2010)	Matias Ostrowski	Rab27a and Rab27b control different steps of the exosome secretion pathway
Tsg101	tumor susceptibility 101	〇	NM_001348088.1	-1.13092	0.0650609	Cancer Sci. 2017 Jan;108(1):42-52.	Takeshi Harada	Wnt5b-associated exosomes promote cancer cell migration and proliferation
Pdcd6ip	ALIX	×	NM_001164677.1	1.03657	0.0810375	Nature Cell Biology volume 14, pages677–685 (2012)	Maria Francesca Baietti	Syndecan–syntenin–ALIX regulates the biogenesis of exosomes	Flotillin-1は減らず
Flot1	Flotillin-1	×	NM_001410113.1	1.10766	0.0841705	FEBS J. 2014 May;281(9):2214-27.	Santosh Phuyal	Regulation of exosome release by glycosphingolipids and flotillins	Knockdownで微減or変わらず
Atg5	ATG5	×	NM_001314013.1	1.2379	0.086484	J. Biol. Chem. (2018) 293(23) 8956 –8968	Basant A. Abdulrahman	Autophagy regulates exosomal release of prions in neuronal cells	Knockoutで増加
Hpse	heparanase	×	NM_152803.5	1.17456	0.093044	Cell Research volume 25, pages412–428 (2015)	Bart Roucourt	Heparanase activates the syndecan-syntenin-ALIX exosome pathway
Hgs	HGS, HGF-regulated tyrosine kinase substrate, HRS	×	NM_001159328.1	1.09611	0.109523	FASEB J . 2020 Dec;34(12):16022-16033.	Kohei Yuyama	Lysosomal-associated transmembrane protein 4B regulates ceramide-induced exosome release
Rab35	RAB35	×	NM_198163.1	1.06459	0.151346	J Cell Biol. 2010 Apr 19;189(2):223-32.	Chieh Hsu	Regulation of exosome secretion by Rab35 and its GTPase-activating proteins TBC1D10A–C
Rab9	Rab9a	×	NM_019773.2	-1.10296	0.216423	Nature Cell Biology volume 12, pages19–30 (2010)	Matias Ostrowski	Rab27a and Rab27b control different steps of the exosome secretion pathway
Sdcbp2	syntenin	〇	NM_145535.2	1.21197	0.273969	Nature Cell Biology volume 14, pages677–685 (2012)	Maria Francesca Baietti	Syndecan–syntenin–ALIX regulates the biogenesis of exosomes	Flotillin-1は減らず
Pik3c3	VPS34, phosphatidylinositol 3-kinase catalytic subunit type 3	×	NM_181414.6	1.02791	0.438582	Hum Cell. 2022 Nov 3.	Xuan Wang	Panobinostat inhibits breast cancer progression via Vps34‑mediated exosomal pathway
Chmp1A	charged multivesicular body protein 1A	〇	NM_145606.3	-1.02912	0.558689	Nature Communications volume 12, Article number: 5078 (2021)	Yuting Guan	A single genetic locus controls both expression of DPEP1/CHMP1A and kidney disease development via ferroptosis
Chmp4c	charged multivesicular body protein 4C	×	NM_025519.2	1.07289	0.785724	J Cell Sci . 2013 Dec 15;126(Pt 24):5553-65.	Marina Colombo	Analysis of ESCRT functions in exosome biogenesis, composition and secretion highlights the heterogeneity of extracellular vesicles	Knockdownで増加
Stam	signal transducing adaptor molecule (SH3 domain and ITAM motif) 1	×	NM_001356337.1	1.01373	0.816404	J Cell Sci . 2013 Dec 15;126(Pt 24):5553-65.	Marina Colombo	Analysis of ESCRT functions in exosome biogenesis, composition and secretion highlights the heterogeneity of extracellular vesicles
Atg16l1	ATG16L1	〇	NM_001205391.1	-1.00145	0.975381	Nature. 2020 Mar;579(7798):260-264.	Matthew D. Keller	Decoy exosomes provide protection against bacterial toxins
Laptm4b	LAPTM4B, lysosomal-associated protein transmembrane 4B	〇	NM_033521.3	1	1	FASEB J . 2020 Dec;34(12):16022-16033.	Kohei Yuyama	Lysosomal-associated transmembrane protein 4B regulates ceramide-induced exosome release	Ceramide添加によるexo増をキャンセルするだけ
Atg7	ATG7	×	NM_001253717.2	?	?	Nature Cell Biology volume 22, pages187–199 (2020)	Andrew M. Leidal	The LC3-conjugation machinery specifies the loading of RNA-binding proteins into extracellular vesicles
	VTI1A	〇
	Sfn	×
	Aldolase A	×
	CD13	×
	CD58	×
	EEF1A1	×
	Enolase 1	×
	ICAM-1	×
	MFG-E8	×
	PGRL	×
	RAB11	×
	TSPAN8	×
	EXPH5 (Rab27 effector)	×
	IRGM	×
	VAMP8	×

## Sheet: Table S3
Primer Name	Sequence 5ˈ to 3ˈ	Application
mTcad_Fw	GCCCTCGTGAGCCTTCTTC	mouse, UV-F2, F2T, CHO-T, HEK293TT
mTcad_Rv	CACCCTGAGGTCCGTGATGT	mouse, UV-F2, F2T, CHO-T, HEK293TT
mBip_Fw	TTCAGCCAATTATCAGCAAACTCT	mouse, UV-F2, F2T, CHO-T
mBip_Rv	TTTTCTGATGTATCCTCTTCACCAGT	mouse, UV-F2, F2T, CHO-T
mXBP1_Fw	GAACCAGGAGTTAAGAACACG	mouse, UV-F2, F2T
mXBP1_Rv	AGGCAACAGTGTCAGAGTCC	mouse, UV-F2, F2T
mIRE1a_Fw	ACTGTTTCCACTCAGACAAGCATG	(mouse, UV-F2, F2T)
mIRE1a_Rv	TATTCGGTCACTTACATCCTGG	(mouse, UV-F2, F2T)
m36B4_Fw	AGATTCGGGATATGCTGTTGGC	mouse, UV-F2, F2T
m36B4_Rv	TCGGGTCCTAGACCAGTGTTC	mouse, UV-F2, F2T
chXBP1_Fw	AGAGACGGAGTCCAAGGGAA	CHO-T
chXBP1_Rv	GGGAGTTCCTCCAGATTGGC	CHO-T
ch36B4_Fw	GTTACCCGACTGTTGCCTCA	CHO-T
ch36B4_Rv	TCCACAGACAAAGCCAGGAC	CHO-T
hXBP1_Fw	GTTAAGACAGCGCTTGGGGA	HEK293TT
hXBP1_Rv	TGTCCAGAATGCCCAACAGG	HEK293TT
18s_Fw	CGGCTACCACATCCAAGGAA	HEK293TT
18s_Rv	GCTGGAATTACCGCGGCT	HEK293TT
